# Supplementary material for: Changes in choroidal vascular structure from vitreoretinal lymphoma and the intraocular cytokine level associated with clinical resolution after intravitreal methotrexate treatment
Source: PLoS One. 2021 Nov 23;16(11):e0260469. doi: 10.1371/journal.pone.0260469 (PMC8610271; doi:10.1371/journal.pone.0260469)
Supplement: S1 Data — (XLSX) [file pone.0260469.s001.xlsx]

## Sheet: Sheet1
Patient	Case number	Age		BCVA(LogMAR_Active Phase)	SFCT(Active Phase)	TCA(Active Phase)	SA(Active Phase)	LA(Active Phase)	CVI(Active Phase)	IL_10(Active Phase)	IL_6(Active Phase)	IL10/6 ratio(Active Phase)	BCVA(LogMAR_Remission Phase)	SFCT(Remission Phase)	TCA(Remission Phase)	SA(Remission Phase)	LA(Remission Phase)	CVI(Remission Phase)	IL_10(Remission Phase)	IL_6(Remission Phase)	IL10/6 ratio(Remission Phase)
1	1	54	OD	0.4	241	810316	316029	494287	61	2105	1372	1.53	0.3	222	810008	303504	506503	62.53	2.5	1.8	1.39
1	2	54	OS	0.3	153	780024	365254	414770	53.17	5087	54.9	92.66	0	195	695555	286902	408653	58.75	1	2	0.5
2	3	64	OS	1	247	620699	309912	310786	50.07	5231	100.3	52.15	0.4	192	573222	303796	269426	53	1	163.8	0.01
2	Fellow eye	64	OD		252	954495	311369	643127	67.38					255	892551	316903	575648	64.49
3	4	57	OD	0.4	445	1.42257e+06	381856	1.04071e+06	73.16	917.2	1.7	539.53	0.2	395	1.11557e+06	265931	1.04071e+06	73.16	1.5	370.9	0
3	5	57	OS	0.5	390	1.07829e+06	278455	799830	74.18	9149	22.8	401.27	0.5	370	980710	332340	648369	66.11	1	62.2	0.02
4	6	54	OS	0.1	210	877572	350549	527022	60.05	613.4	5.5	111.53	0.2	147	629728	272921	356807	56.66	1406	8.6	163.49
4	Fellow eye	54	OS		90	360885	141558	219327	60.77					87	383895	162238	221657	57.74
5	7	78	OS	0.5	221	762839	300301	462539	60.63	33277	122.7	271.21	0.1	197	613417	253209	360208	58.72	26265	224.3	117.1
5	Fellow eye	78	OD		206	735751	311660	424091	57.64					216	723809	279329	444480	61.41
6	8	54	OD	1	245	949544	425838	523705	55.15	16107	554.7	29.04	1.7	202	515841	240299	275542	53.42	1	7.3	0.14
6	9	54	OS	0.3	244	460791	187579	273212	59.29	1720	1	1720	0.5	133	333505	168355	165151	49.52	27.8	5.2	5.35
7	10	71	OD	0.2	164	615456	359720	255736	41.55	267.5	176.7	1.51	0.3	156	218370	100284	118086	54.08	315	39.6	7.95
7	11	71	OS	0	475	7.93633e+06	230130	7.7062e+06	97.1	248.1	62.2	3.99	0.4	397	793131	300301	492831	62.14	1	48.4	0.02
8	12	74	OD	0.1	312	1.22771e+06	438072	789636	64.32	1479	3.2	462.19	0.1	276	738081	235930	502151	68.03	3.2	3.2	1
8	Fellow eye	74	OD		342	1.4948e+06	544386	950418	63.58					348	1.49655e+06	563318	933233	62.36
9	13	63	OS	0.5	374	566096	170515	395581	69.88	568.8	88.5	6.43	0.1	309	539800	192238	347563	64.39	5.8	11.9	0.49
9	Fellow eye	63	OS		250	1.04799e+06	390886	657108	62.7					259	992361	367293	625068	62.99
10	14	63	OS	0.7	313	895659	295640	600018	66.99	8170	10	817	0.1	288	972554	321855	650700	66.91	36.7	4.1	8.95
10	Fellow eye	63	OS		385	1.22975e+06	384187	845560	68.76					386	1.21577e+06	457004	758761	62.41
11	15	53	OD	1.7	306	970224	413022	557202	57.43	4672	62.2	75.11	1.5	187	687400	267678	419722	61.06	10.3	12631.1	0
12	16	53	OD	1	312	814977	230104	584872	71.77	2160	12.2	177.05	0.2	249	813048	235873	577175	70.99	1	2.9	0.34
12	Fellow eye	53	OD		164	791675	303504	488170	61.66					160	753227	309039	444188	58.97
